# Supplementary material for: Efficacy of Different Testing Scenarios in Reducing Transfusion-Transmitted Hepatitis B Virus (TT-HBV) Infection Risk
Source: Viruses. 2022 Oct 15;14(10):2263. doi: 10.3390/v14102263 (PMC9609221; doi:10.3390/v14102263)
Supplement: Supplementary file 1 [file viruses-14-02263-s001.zip]

Archive with 1 entries (1 files):
- viruses-1954196-supplementary.pdf
